# Supplementary material for: Transgenic supplementation of SIRT1 fails to alleviate acute loss of nigrostriatal dopamine neurons and gliosis in a mouse model of MPTP-induced parkinsonism
Source: F1000Res. 2015 May 27;4:130. [Version 1] doi: 10.12688/f1000research.6386.1 (PMC4482211; doi:10.12688/f1000research.6386.1)
Supplement: Raw data of transgenic supplementation of SIRT1 in a mouse model of MPTP-induced parkinsonism — Detailed information can be found in the text file provided (‘Raw data description’). [file f1000research-4-6849-s0000.tgz]

Archive with 1 entries (1 files):
- 8c731b19-4963-47e7-a2e2-219e9a604e0c_Raw_data.zip
